# Supplementary material for: Structures, activity and mechanism of the Type IIS restriction endonuclease PaqCI
Source: Nucleic Acids Res. 2023 Mar 29;51(9):4467–87. doi: 10.1093/nar/gkad228 (PMC10201449; doi:10.1093/nar/gkad228)
Supplement: gkad228_Supplemental_Files [file gkad228_supplemental_files.zip]

Archive with 2 entries (2 files):
- SUPPLEMENTARY INFORMATION_FINAL_27Jan2023.pdf
- Supplmentary Info Movies.zip
